# Supplementary material for: Knowledge, Perceptions, and Practices of Traffic Police Officers Towards Air Pollution in Addis Ababa, Ethiopia: An Exploratory Study
Source: Int J Environ Res Public Health. 2025 Dec 31;23(1):60. doi: 10.3390/ijerph23010060 (PMC12841108; doi:10.3390/ijerph23010060)
Supplement: Supplementary file 1 [file ijerph-23-00060-s001.zip]

Archive with 1 entries (1 files):
- ijerph-3970735-supplementary.xlsx
