# Supplementary material for: Knowledge, Perceptions, and Practices of Traffic Police Officers Towards Air Pollution in Addis Ababa, Ethiopia: An Exploratory Study
Source: Int J Environ Res Public Health. 2025 Dec 31;23(1):60. doi: 10.3390/ijerph23010060 (PMC12841108; doi:10.3390/ijerph23010060)
Supplement: Supplementary file 1 [file ijerph-23-00060-s001.zip › ijerph-3970735-supplementary.xlsx]

## Sheet: andu
											Major Source of Pollution							Knowledge of Health Risks						Sources of Pollution Information											Traffic-related Pollution Sources				Pollution Reduction Measures					Challenge for pollution reduction
Location	marital_status	gender	age group	income	working_hours	education level	Years service	Cigarette Use	Alcohol Use	Frequency of Drinking Acohol	Vehicles	Industrial	Construction	Garbage	Cooking	main pollutant	AQI Awarness	Resperatory	Heart	Increased Blood Pressure	Lung Problems	Don't know	Policy Awarness	Mass Media	Health Workers	GO/NGO	Local Environomental Authority	Other (Training)	Perceived pollution level at workplace	Health Impact of pollution on officers	Regular medical checkups	Pollution trends	Received Pollution Training	Frequency of Pollution Exposure at Work	Congestion	Old vehicles	Poor traffic light management	Lack of public awareness	Vehicles Restriction (e.g. odd-even number plate system)	Restricting old/high-emission vehicles	Preventing cars from idling at intersections	Restricting traffic around schools/hospitals	None of the above	Lack of coordination between traffic, environmental, and transport departments	Lack of advanced pollution-monitoring technology	Low Public Cooperation for maintaing the vehicls and respecting regulation	Insufficient legal support	Lack of Adequate training/knowledge on environmental issues	Collaboration with Authorities
Addis Ketema sub city	Married	Male	36-45	9600	8	Diploma	6-10 Years	NO	No	#NULL!	Selected	Not Selected	Not Selected	Not Selected	Not Selected	CO	I know it exists, but I don’t understand it.	Not Selected	Selected	Selected	Not Selected	Not Selected	No	Selected	Not Selected	Not Selected	Not Selected	Not Selected	High	Severe	Occasionally	Worsned	No	Rarely	Selected	Selected	Not Selected	Selected	Not Selected	Not Selected	Not Selected	Not Selected	Selected	Not Selected	Not Selected	Selected	Selected	Selected	Occasionally
Addis Ketema sub city	Married	Male	36-45	8000	8	Degree	Above 10 Years	NO	Yes	Occasionally	Not Selected	Selected	Not Selected	Not Selected	Not Selected	CO	I know it exists, but I don’t understand it.	Not Selected	Selected	Not Selected	Not Selected	Not Selected	Yes	Selected	Not Selected	Not Selected	Not Selected	Not Selected	High	Severe	Occasionally	No change	No	Often	Selected	Selected	Not Selected	Not Selected	Not Selected	Selected	Not Selected	Not Selected	Selected	Not Selected	Selected	Not Selected	Selected	Not Selected	Don't know
Addis Ketema sub city	Married	Male	26-35	10415	8	Degree	Above 10 Years	NO	No	#NULL!	Selected	Not Selected	Selected	Not Selected	Not Selected	NOX	I know it exists, but I don’t understand it.	Selected	Not Selected	Not Selected	Not Selected	Not Selected	Yes	Not Selected	Not Selected	Not Selected	Not Selected	Selected	Very High	Mild	Rarely	Worsned	No	Sometimes	Not Selected	Selected	Selected	Not Selected	Not Selected	Selected	Not Selected	Not Selected	Not Selected	Selected	Selected	Not Selected	Selected	Not Selected	Don't know
Addis Ketema sub city	Married	Male	36-45	9000	8	Diploma	6-10 Years	NO	No	#NULL!	Selected	Not Selected	Selected	Not Selected	Not Selected	CO	I know it exists, but I don’t understand it.	Not Selected	Selected	Not Selected	Not Selected	Not Selected	No	Selected	Not Selected	Not Selected	Not Selected	Not Selected	High	None	Occasionally	Worsned	No	Sometimes	Selected	Not Selected	Not Selected	Not Selected	Not Selected	Selected	Not Selected	Not Selected	Not Selected	Not Selected	Selected	Not Selected	Not Selected	Not Selected	Occasionally
Addis Ketema sub city	Married	Male	36-45	8200	8	Diploma	6-10 Years	NO	No	#NULL!	Selected	Selected	Selected	Not Selected	Not Selected	CO	Yes, I know about it, but I don’t follow it	Not Selected	Selected	Selected	Selected	Not Selected	No	Selected	Not Selected	Not Selected	Not Selected	Not Selected	High	Mild	Occasionally	Worsned	No	Sometimes	Selected	Selected	Not Selected	Selected	Not Selected	Selected	Not Selected	Not Selected	Not Selected	Not Selected	Selected	Not Selected	Not Selected	Not Selected	Occasionally
Addis Ketema sub city	Married	Male	36-45	10415	8	Diploma	6-10 Years	NO	No	#NULL!	Selected	Selected	Selected	Not Selected	Not Selected	CO	Yes, I know about it, but I don’t follow it	Not Selected	Selected	Not Selected	Not Selected	Not Selected	Yes	Selected	Not Selected	Not Selected	Not Selected	Not Selected	High	Mild	Occasionally	Worsned	No	Often	Selected	Selected	Not Selected	Selected	Not Selected	Selected	Not Selected	Not Selected	Not Selected	Not Selected	Selected	Not Selected	Selected	Not Selected	Occasionally
Addis Ketema sub city	Married	Male	36-45	8000	8	Diploma	6-10 Years	NO	No	#NULL!	Selected	Selected	Selected	Not Selected	Not Selected	CO	Yes, I know about it, but I don’t follow it	Not Selected	Not Selected	Selected	Not Selected	Not Selected	Yes	Selected	Not Selected	Not Selected	Not Selected	Not Selected	High	Mild	Occasionally	Worsned	Yes	Often	Selected	Selected	Not Selected	Selected	Not Selected	Selected	Not Selected	Not Selected	Not Selected	Not Selected	Selected	Not Selected	Not Selected	Not Selected	Occasionally
Addis Ketema sub city	Married	Male	36-45	9850	8	Diploma	6-10 Years	NO	No	#NULL!	Selected	Selected	Not Selected	Not Selected	Not Selected	CO	Yes, I know about it, but I don’t follow it	Not Selected	Selected	Not Selected	Selected	Not Selected	Yes	Selected	Not Selected	Not Selected	Not Selected	Not Selected	High	Mild	Occasionally	Worsned	No	Often	Selected	Selected	Not Selected	Selected	Not Selected	Selected	Not Selected	Not Selected	Not Selected	Selected	Not Selected	Not Selected	Not Selected	Selected	Occasionally
Addis Ketema sub city	Married	Male	36-45	7500	8	Diploma	6-10 Years	NO	No	#NULL!	Selected	Not Selected	Not Selected	Not Selected	Not Selected	CO	I know it exists, but I don’t understand it.	Not Selected	Selected	Not Selected	Not Selected	Not Selected	Yes	Selected	Not Selected	Not Selected	Not Selected	Not Selected	High	Mild	Occasionally	Worsned	No	Sometimes	Selected	Selected	Not Selected	Not Selected	Selected	Selected	Not Selected	Not Selected	Not Selected	Selected	Selected	Not Selected	Not Selected	Not Selected	Occasionally
Addis Ketema sub city	Married	Male	36-45	8000	8	Diploma	6-10 Years	NO	No	#NULL!	Selected	Not Selected	Not Selected	Not Selected	Not Selected	CO	I know it exists, but I don’t understand it.	Not Selected	Not Selected	Selected	Selected	Not Selected	No	Selected	Not Selected	Not Selected	Not Selected	Not Selected	High	Mild	Occasionally	Worsned	No	Rarely	Not Selected	Selected	Not Selected	Not Selected	Selected	Not Selected	Not Selected	Not Selected	Not Selected	Selected	Not Selected	Selected	Selected	Selected	Occasionally
Addis Ketema sub city	Married	Male	36-45	6000	8	Diploma	6-10 Years	NO	Yes	Occasionally	Not Selected	Not Selected	Selected	Not Selected	Not Selected	CO	I know it exists, but I don’t understand it.	Not Selected	Not Selected	Selected	Selected	Not Selected	Yes	Selected	Not Selected	Not Selected	Not Selected	Not Selected	High	Mild	Occasionally	Worsned	No	Rarely	Selected	Selected	Not Selected	Not Selected	Not Selected	Selected	Not Selected	Not Selected	Not Selected	Not Selected	Selected	Selected	Not Selected	Not Selected	Occasionally
Addis Ketema sub city	Married	Male	36-45	11845	8	Diploma	6-10 Years	NO	No	#NULL!	Selected	Not Selected	Not Selected	Not Selected	Not Selected	CO	I know it exists, but I don’t understand it.	Not Selected	Selected	Selected	Not Selected	Not Selected	No	Selected	Not Selected	Selected	Not Selected	Not Selected	High	Mild	Rarely	Worsned	No	Rarely	Selected	Selected	Not Selected	Not Selected	Not Selected	Selected	Not Selected	Not Selected	Not Selected	Selected	Not Selected	Selected	Selected	Not Selected	Occasionally
Addis Ketema sub city	Married	Male	36-45	11845	8	Diploma	6-10 Years	NO	Yes	Occasionally	Selected	Not Selected	Not Selected	Not Selected	Not Selected	CO	I know it exists, but I don’t understand it.	Selected	Not Selected	Selected	Not Selected	Not Selected	Yes	Not Selected	Selected	Selected	Not Selected	Not Selected	High	Mild	Rarely	Worsned	Yes	Sometimes	Not Selected	Selected	Not Selected	Selected	Not Selected	Not Selected	Not Selected	Not Selected	Not Selected	Not Selected	Selected	Selected	Not Selected	Selected	Occasionally
Addis Ketema sub city	Married	Male	36-45	10000	8	Diploma	6-10 Years	NO	Yes	Occasionally	Selected	Not Selected	Not Selected	Not Selected	Not Selected	CO	I know it exists, but I don’t understand it.	Selected	Not Selected	Selected	Not Selected	Not Selected	No	Not Selected	Selected	Not Selected	Not Selected	Not Selected	High	Mild	Occasionally	Worsned	Yes	Often	Not Selected	Selected	Not Selected	Selected	Not Selected	Selected	Not Selected	Not Selected	Not Selected	Not Selected	Selected	Selected	Not Selected	Selected	Occasionally
Addis Ketema sub city	Married	Male	36-45	9600	8	Diploma	6-10 Years	NO	No	#NULL!	Selected	Not Selected	Not Selected	Not Selected	Not Selected	CO	I know it exists, but I don’t understand it.	Selected	Not Selected	Selected	Not Selected	Not Selected	No	Not Selected	Selected	Not Selected	Not Selected	Not Selected	High	Mild	Occasionally	Worsned	No	Often	Selected	Selected	Not Selected	Selected	Not Selected	Selected	Not Selected	Not Selected	Not Selected	Not Selected	Not Selected	Selected	Selected	Selected	Occasionally
Addis Ketema sub city	Married	Male	36-45	8000	8	Degree	Above 10 Years	NO	No	#NULL!	Selected	Not Selected	Not Selected	Not Selected	Not Selected	CO	I know it exists, but I don’t understand it.	Not Selected	Selected	Selected	Not Selected	Not Selected	Yes	Not Selected	Selected	Not Selected	Not Selected	Not Selected	Very High	Mild	Occasionally	Worsned	No	Sometimes	Not Selected	Selected	Not Selected	Not Selected	Selected	Selected	Not Selected	Selected	Not Selected	Not Selected	Selected	Not Selected	Not Selected	Not Selected	Don't know
Addis Ketema sub city	Married	Male	36-45	11000	8	Degree	Above 10 Years	NO	No	#NULL!	Selected	Selected	Selected	Not Selected	Not Selected	NOX	I know it exists, but I don’t understand it.	Not Selected	Not Selected	Selected	Not Selected	Not Selected	Yes	Selected	Not Selected	Not Selected	Not Selected	Not Selected	Very High	Severe	Rarely	Improved	No	Sometimes	Not Selected	Selected	Not Selected	Selected	Not Selected	Selected	Not Selected	Selected	Not Selected	Not Selected	Not Selected	Selected	Selected	Selected	Don't know
Addis Ketema sub city	Married	Female	26-35	11665	8	Degree	Above 10 Years	NO	Yes	Occasionally	Selected	Selected	Selected	Not Selected	Not Selected	O3	I know it exists, but I don’t understand it.	Not Selected	Not Selected	Selected	Not Selected	Not Selected	Yes	Not Selected	Selected	Not Selected	Not Selected	Not Selected	Very High	Severe	Occasionally	Improved	No	Often	Not Selected	Selected	Not Selected	Selected	Not Selected	Selected	Not Selected	Selected	Not Selected	Not Selected	Not Selected	Selected	Selected	Not Selected	Don't know
Addis Ketema sub city	Married	Male	26-35	11665	8	Degree	Above 10 Years	NO	Yes	Occasionally	Selected	Selected	Not Selected	Not Selected	Not Selected	O3	I know it exists, but I don’t understand it.	Not Selected	Not Selected	Selected	Not Selected	Not Selected	No	Selected	Not Selected	Not Selected	Not Selected	Not Selected	Very High		Occasionally	Improved	No	Often	Not Selected	Selected	Not Selected	Selected	Not Selected	Selected	Not Selected	Selected	Not Selected	Not Selected	Selected	Selected	Not Selected	Not Selected	Don't know
Addis Ketema sub city	Single	Male	36-45	6000	8	Diploma	6-10 Years	NO	No	#NULL!	Not Selected	Not Selected	Selected	Not Selected	Not Selected	CO	I know it exists, but I don’t understand it.	Not Selected	Selected	Not Selected	Not Selected	Not Selected	No	Selected	Not Selected	Not Selected	Not Selected	Not Selected	High	Mild	Occasionally	Worsned	No	Often	Selected	Selected	Not Selected	Not Selected	Selected	Not Selected	Not Selected	Selected	Not Selected	Not Selected	Selected	Not Selected	Not Selected	Not Selected	Don't know
Arada sub-city	Married	Male	36-45	4500	8	Grade 12	Above 10 Years	NO	Yes	Occasionally	Selected	Not Selected	Not Selected	Selected	Not Selected	CO	I know it exists, but I don’t understand it.	Not Selected	Not Selected	Not Selected	Not Selected	Not Selected	No	Selected	Not Selected	Not Selected	Not Selected	Not Selected	Moderate	Don't know	Occasionally	Don't Know	No	Rarely	Not Selected	Not Selected	Not Selected	Selected	Not Selected	Not Selected	Not Selected	Not Selected	Selected	Selected	Selected	Selected	Not Selected	Selected	No
Arada sub-city	Married	Male	36-45	#NULL!	8	Diploma	Above 10 Years	NO	No	#NULL!	Selected	Not Selected	Not Selected	Selected	Not Selected	CO	I know it exists, but I don’t understand it.	Selected	Not Selected	Selected	Not Selected	Not Selected	Yes	Selected	Not Selected	Not Selected	Selected	Not Selected	Moderate	Severe	Occasionally	Improved	Yes	Sometimes	Not Selected	Selected	Not Selected	Selected	Not Selected	Not Selected	Not Selected	Not Selected	Selected	Not Selected	Not Selected	Selected	Selected	Selected	Occasionally
Arada sub-city	Single	Male	18-25	#NULL!	8	MSC	1-5 Years	NO	No	#NULL!	Not Selected	Not Selected	Not Selected	Not Selected	Selected	CO	I know it exists, but I don’t understand it.	Selected	Not Selected	Not Selected	Not Selected	Not Selected	No	Selected	Not Selected	Not Selected	Not Selected	Not Selected	Moderate	Severe	Occasionally	Improved	Yes	Sometimes	Not Selected	Selected	Not Selected	Selected	Not Selected	Not Selected	Not Selected	Not Selected	Selected	Not Selected	Not Selected	Selected	Selected	Selected	Occasionally
Arada sub-city	Married	Male	36-45	#NULL!	8	Grade 12	Above 10 Years	NO	No	#NULL!	Selected	Selected	Selected	Selected	Selected	NOX	I don’t know about it, but I would like to learn	Selected	Not Selected	Not Selected	Not Selected	Not Selected	Yes	Selected	Not Selected	Not Selected	Not Selected	Not Selected	High	Don't know	Occasionally	Don't Know	No	Sometimes	Selected	Selected	Not Selected	Not Selected	Not Selected	Not Selected	Not Selected	Not Selected	Selected	Not Selected	Selected	Not Selected	Not Selected	Not Selected	Don't know
Arada sub-city	Married	Male	36-45	#NULL!	8	Grade 12	Above 10 Years	NO	No	#NULL!	Not Selected	Not Selected	Not Selected	Selected	Not Selected	CO	I know it exists, but I don’t understand it.	Selected	Not Selected	Not Selected	Selected	Not Selected	No	Selected	Not Selected	Not Selected	Not Selected	Not Selected	High	Severe	Never	Improved	Yes	Rarely	Selected	Selected	Not Selected	Not Selected	Not Selected	Not Selected	Not Selected	Not Selected	Selected	Not Selected	Selected	Not Selected	Selected	Not Selected	Don't know
Arada sub-city	Married	Male	36-45	11000	8	MSC	Above 10 Years	NO	Yes	Occasionally	Selected	Not Selected	Not Selected	Selected	Not Selected	CO	I don’t know about it, but I would like to learn	Selected	Selected	Selected	Selected	Not Selected	Yes	Selected	Not Selected	Not Selected	Not Selected	Not Selected	Moderate	Severe	Never	Improved	No	Often	Selected	Selected	Not Selected	Not Selected	Not Selected	Not Selected	Not Selected	Not Selected	Selected	Not Selected	Not Selected	Not Selected	Not Selected	Selected	Yes,regularly
Arada sub-city	Married	Male	46 and Above	#NULL!	8	Grade 12	Above 10 Years	NO	No	#NULL!	Selected	Not Selected	Not Selected	Not Selected	Not Selected	CO	I know it exists, but I don’t understand it.	Selected	Not Selected	Selected	Not Selected	Not Selected	Yes	Not Selected	Selected	Not Selected	Not Selected	Not Selected	Moderate	None	Never	Improved	No	Never	Selected	Selected	Not Selected	Not Selected	Not Selected	Not Selected	Not Selected	Not Selected	Selected	Not Selected	Not Selected	Not Selected	Selected	Not Selected	Don't know
Arada sub-city	Married	Male	36-45	11000	8	Degree	Above 10 Years	NO	No	#NULL!	Selected	Not Selected	Not Selected	Not Selected	Not Selected	NOX	I know it exists, but I don’t understand it.	Selected	Not Selected	Not Selected	Selected	Not Selected	No	Selected	Not Selected	Not Selected	Not Selected	Not Selected	Very High	Severe	Never	Improved	No	Never	Not Selected	Selected	Not Selected	Not Selected	Not Selected	Not Selected	Not Selected	Not Selected	Selected	Not Selected	Selected	Not Selected	Selected	Not Selected	Don't know
Arada sub-city	Married	Male	36-45	#NULL!	8	Degree	Above 10 Years	NO	No	#NULL!	Selected	Selected	Not Selected	Selected	Not Selected	CO	I know it exists, but I don’t understand it.	Selected	Not Selected	Not Selected	Selected	Not Selected	No	Selected	Not Selected	Not Selected	Not Selected	Not Selected	High	Severe	Never	Improved	No	Sometimes	Not Selected	Not Selected	Not Selected	Selected	Not Selected	Not Selected	Not Selected	Not Selected	Selected	Not Selected	Selected	Not Selected	Not Selected	Not Selected	Occasionally
Arada sub-city	Married	Male	46 and Above	10000	8	Grade 12	Above 10 Years	NO	Yes	Occasionally	Not Selected	Not Selected	Selected	Not Selected	Selected	CO	I know it exists, but I don’t understand it.	Selected	Not Selected	Selected	Not Selected	Not Selected	No	Not Selected	Not Selected	Not Selected	Not Selected	Selected	High	Severe	Often	Improved	No	Often	Not Selected	Selected	Not Selected	Selected	Not Selected	Not Selected	Not Selected	Not Selected	Selected	Not Selected	Not Selected	Selected	Selected	Not Selected	Don't know
Arada sub-city	Married	Male	36-45	11665	8	Degree	Above 10 Years	NO	Yes	Occasionally	Selected	Selected	Not Selected	Not Selected	Not Selected	NOX	Yes, I know about it, but I don’t follow it	Selected	Not Selected	Not Selected	Not Selected	Not Selected	No	Selected	Not Selected	Not Selected	Not Selected	Not Selected	High	Severe	Occasionally	Worsned	No	Often	Selected	Selected	Not Selected	Not Selected	Not Selected	Selected	Not Selected	Not Selected	Not Selected	Not Selected	Selected	Not Selected	Not Selected	Not Selected	Occasionally
Arada sub-city	Married	Female	36-45	13700	8	MSC	Above 10 Years	NO	Yes	Occasionally	Selected	Selected	Selected	Selected	Not Selected	CO	I don’t know about it, but I would like to learn	Selected	Not Selected	Selected	Selected	Not Selected	Yes	Selected	Not Selected	Not Selected	Not Selected	Not Selected	Very High	Severe	Occasionally	Improved	No	Often	Selected	Selected	Not Selected	Selected	Not Selected	Not Selected	Not Selected	Selected	Not Selected	Not Selected	Selected	Selected	Selected	Selected	No
Arada sub-city	Married	Male	36-45	4500	8	Grade 12	Above 10 Years	NO	No	#NULL!	Not Selected	Selected	Not Selected	Not Selected	Not Selected	CO	I know it exists, but I don’t understand it.	Selected	Not Selected	Not Selected	Not Selected	Not Selected	No	Selected	Not Selected	Not Selected	Not Selected	Not Selected	Moderate	Don't know	Often	Don't Know	No	Rarely	Not Selected	Not Selected	Not Selected	Selected	Not Selected	Selected	Not Selected	Not Selected	Not Selected	Not Selected	Not Selected	Not Selected	Not Selected	Selected	Occasionally
Arada sub-city	Married	Female	36-45	9500	8	Others( Grade 10)	Above 10 Years	NO	No	#NULL!	Selected	Not Selected	Not Selected	Not Selected	Selected	CO	I don’t know about it, but I would like to learn	Selected	Not Selected	Selected	Not Selected	Not Selected	Yes	Not Selected	Not Selected	Not Selected	Selected	Not Selected	Moderate	Mild	Rarely	Improved	No	Sometimes	Not Selected	Selected	Not Selected	Selected	Selected	Not Selected	Not Selected	Not Selected	Not Selected	Not Selected	Selected	Not Selected	Selected	Selected	Don't know
Arada sub-city	Married	Male	26-35	#NULL!	8	Grade 12	Above 10 Years	NO	No	#NULL!	Not Selected	Selected	Selected	Not Selected	Not Selected	CO	I know it exists, but I don’t understand it.	Selected	Not Selected	Not Selected	Not Selected	Not Selected	Yes	Selected	Not Selected	Not Selected	Not Selected	Not Selected	Moderate	Severe	Occasionally	Improved	No	Sometimes	Selected	Not Selected	Not Selected	Not Selected	Not Selected	Not Selected	Selected	Not Selected	Not Selected	Not Selected	Not Selected	Not Selected	Not Selected	Selected	No
Arada sub-city	Married	Male	36-45	9000	8	Grade 12	Above 10 Years	NO	No	#NULL!	Selected	Selected	Not Selected	Not Selected	Not Selected	CO	Yes, I know about it, but I don’t follow it	Selected	Not Selected	Not Selected	Not Selected	Not Selected	No	Selected	Not Selected	Not Selected	Not Selected	Not Selected	Moderate	Severe	Occasionally	Improved	Yes	Sometimes	Not Selected	Selected	Not Selected	Selected	Not Selected	Selected	Not Selected	Not Selected	Not Selected	Not Selected	Selected	Not Selected	Not Selected	Not Selected	Occasionally
Arada sub-city	Married	Male	46 and Above	12000	8	Grade 12	Above 10 Years	NO	Yes	Occasionally	Selected	Not Selected	Not Selected	Not Selected	Not Selected	CO	I know it exists, but I don’t understand it.	Selected	Not Selected	Not Selected	Not Selected	Not Selected	Yes	Selected	Not Selected	Not Selected	Not Selected	Not Selected	High	Mild	Never	Improved	No	Sometimes	Selected	Not Selected	Not Selected	Not Selected	Not Selected	Selected	Not Selected	Not Selected	Not Selected	Not Selected	Selected	Not Selected	Not Selected	Not Selected	Occasionally
Arada sub-city	Married	Male	26-35	#NULL!	8	Grade 12	Above 10 Years	NO	No	#NULL!	Selected	Not Selected	Not Selected	Not Selected	Not Selected	CO	I know it exists, but I don’t understand it.	Selected	Not Selected	Not Selected	Not Selected	Not Selected	Yes	Selected	Not Selected	Not Selected	Not Selected	Not Selected	Moderate	Severe	Occasionally	Improved	No	Sometimes	Selected	Not Selected	Not Selected	Not Selected	Not Selected	Selected	Not Selected	Not Selected	Not Selected	Not Selected	Selected	Not Selected	Not Selected	Not Selected	No
Arada sub-city	Married	Male	26-35	#NULL!	8	Others( Grade 10)	Above 10 Years	NO	No	#NULL!	Not Selected	Not Selected	Not Selected	Selected	Not Selected	CO	Yes, I know about it, but I don’t follow it	Selected	Not Selected	Not Selected	Not Selected	Not Selected	No	Selected	Not Selected	Not Selected	Not Selected	Not Selected	Moderate	Severe	Occasionally	Improved	No	Sometimes	Selected	Not Selected	Not Selected	Not Selected	Not Selected	Not Selected	Selected	Not Selected	Not Selected	Not Selected	Selected	Not Selected	Not Selected	Not Selected	No
Arada sub-city	Married	Female	26-35	7000	8	Diploma	6-10 Years	NO	No	#NULL!	Selected	Selected	Selected	Selected	Not Selected	CO	I know it exists, but I don’t understand it.	Selected	Not Selected	Selected	Selected	Not Selected	Yes	Selected	Not Selected	Not Selected	Not Selected	Selected	Moderate	Severe	Occasionally	Improved	No	Sometimes	Selected	Selected	Not Selected	Selected	Selected	Selected	Not Selected	Not Selected	Not Selected	Not Selected	Selected	Selected	Selected	Selected	Don't know
Bole sub city	Married	Male	36-45	#NULL!	8	Diploma	Above 10 Years	NO	No	#NULL!	Selected	Not Selected	Selected	Not Selected	Not Selected	CO	Yes, I know about it, but I don’t follow it	Selected	Selected	Selected	Selected	Not Selected	Yes	Selected	Not Selected	Not Selected	Not Selected	Not Selected	Very High	Severe	Occasionally	Improved	No	Never	Selected	Selected	Not Selected	Selected	Selected	Selected	Selected	Selected	Selected	Selected	Selected	Selected	Selected	Selected	Occasionally
Bole sub city	Married	Male	36-45	8000	8	Grade 12	Above 10 Years	NO	Yes	Occasionally	Not Selected	Selected	Not Selected	Not Selected	Not Selected	CO	I don’t know about it, but I would like to learn	Selected	Not Selected	Not Selected	Not Selected	Not Selected	Yes	Selected	Not Selected	Not Selected	Not Selected	Not Selected	High	Severe	Occasionally	Improved	No	Sometimes	Not Selected	Selected	Not Selected	Not Selected	Not Selected	Not Selected	Not Selected	Not Selected	Selected	Not Selected	Selected	Not Selected	Not Selected	Not Selected	No
Bole sub city	Married	Male	18-25	8000	8	Grade 12	6-10 Years	NO	Yes	Occasionally	Selected	Not Selected	Not Selected	Not Selected	Not Selected	CO	I know it exists, but I don’t understand it.	Selected	Selected	Not Selected	Selected	Not Selected	No	Selected	Not Selected	Not Selected	Not Selected	Not Selected	Moderate	Severe	Occasionally	No change	No	Often	Selected	Selected	Selected	Selected	Not Selected	Not Selected	Not Selected	Not Selected	Selected	Not Selected	Not Selected	Not Selected	Selected	Not Selected	Don't know
Bole sub city	Married	Male	26-35	10000	8	Degree	6-10 Years	NO	No	#NULL!	Selected	Not Selected	Not Selected	Not Selected	Not Selected	SO2	Yes, I know about it, but I don’t follow it	Selected	Not Selected	Not Selected	Not Selected	Not Selected	Yes	Selected	Not Selected	Not Selected	Not Selected	Not Selected	Very High	Severe	Occasionally	No change	Yes	Sometimes	Selected	Not Selected	Not Selected	Not Selected	Not Selected	Not Selected	Not Selected	Not Selected	Selected	Not Selected	Not Selected	Not Selected	Selected	Not Selected	Occasionally
Bole sub city	Married	Male	46 and Above	#NULL!	8	Grade 12	Above 10 Years	NO	No	#NULL!	Selected	Not Selected	Not Selected	Not Selected	Not Selected	CO	I know it exists, but I don’t understand it.	Selected	Not Selected	Not Selected	Not Selected	Not Selected	Yes	Selected	Not Selected	Not Selected	Not Selected	Not Selected	Very High	Severe	Occasionally	Improved	No	Often	Not Selected	Not Selected	Not Selected	Selected	Not Selected	Not Selected	Not Selected	Not Selected	Selected	Not Selected	Not Selected	Not Selected	Not Selected	Selected	Yes,regularly
Bole sub city	Married	Female	46 and Above	11400	8	Grade 12	Above 10 Years	NO	No	#NULL!	Selected	Selected	Selected	Selected	Not Selected	CO	I know it exists, but I don’t understand it.	Selected	Not Selected	Selected	Selected	Not Selected	Yes	Selected	Not Selected	Not Selected	Selected	Not Selected	Very High	Severe	Occasionally	Improved	Yes	Sometimes	Not Selected	Selected	Not Selected	Selected	Not Selected	Not Selected	Not Selected	Not Selected	Selected	Not Selected	Selected	Not Selected	Not Selected	Selected	Occasionally
Bole sub city	Married	Female	46 and Above	#NULL!	8	Grade 12	Above 10 Years	NO	No	#NULL!	Not Selected	Not Selected	Selected	Not Selected	Selected	CO	I know it exists, but I don’t understand it.	Selected	Not Selected	Selected	Not Selected	Not Selected	No	Selected	Not Selected	Not Selected	Not Selected	Not Selected	High	Severe	Often	Improved	No	Often	Not Selected	Selected	Not Selected	Selected	Not Selected	Not Selected	Not Selected	Not Selected	Selected	Not Selected	Not Selected	Selected	Selected	Not Selected	Don't know
Bole sub city	Married	Male	18-25	3500	8	Diploma	1-5 Years	NO	No	#NULL!	Selected	Not Selected	Selected	Not Selected	Not Selected	NOX	I know it exists, but I don’t understand it.	Selected	Not Selected	Not Selected	Not Selected	Not Selected	Yes	Selected	Not Selected	Not Selected	Not Selected	Not Selected	Other	Mild	Occasionally	Improved	No	Sometimes	Not Selected	Selected	Not Selected	Not Selected	Not Selected	Selected	Not Selected	Not Selected	Not Selected	Not Selected	Selected	Not Selected	Not Selected	Not Selected	Don't know
Bole sub city	Married	Male	18-25	#NULL!	8	Diploma	6-10 Years	NO	No	#NULL!	Selected	Not Selected	Not Selected	Selected	Not Selected	CO	Yes, I know about it, but I don’t follow it	Selected	Not Selected	Not Selected	Not Selected	Not Selected	No	Selected	Not Selected	Not Selected	Not Selected	Not Selected	Moderate	Don't know	Occasionally	Improved	No	Never	Selected	Selected	Not Selected	Not Selected	Not Selected	Selected	Not Selected	Not Selected	Not Selected	Not Selected	Selected	Not Selected	Not Selected	Selected	No
Bole sub city	Married	Male	18-25	#NULL!	8	Diploma	Above 10 Years	NO	No	#NULL!	Selected	Not Selected	Not Selected	Not Selected	Selected	CO	Yes, I know and I check it regularly	Selected	Not Selected	Not Selected	Not Selected	Not Selected	No	Selected	Not Selected	Not Selected	Not Selected	Not Selected	Other	Mild	Rarely	Worsned	No	Never	Selected	Not Selected	Not Selected	Not Selected	Not Selected	Not Selected	Selected	Not Selected	Not Selected	Not Selected	Selected	Not Selected	Selected	Selected	Occasionally
Bole sub city	Married	Male	26-35	7500	8	Grade 12	Above 10 Years	NO	No	#NULL!	Not Selected	Not Selected	Not Selected	Selected	Not Selected	CO	Yes, I know about it, but I don’t follow it	Selected	Not Selected	Not Selected	Not Selected	Not Selected	No	Selected	Not Selected	Not Selected	Not Selected	Not Selected	Moderate	Don't know	Occasionally	Improved	No	Sometimes	Selected	Not Selected	Not Selected	Not Selected	Not Selected	Selected	Not Selected	Not Selected	Not Selected	Not Selected	Not Selected	Not Selected	Selected	Not Selected	No
Bole sub city	Married	Male	26-35	5000	8	Diploma	Above 10 Years	NO	No	#NULL!	Not Selected	Not Selected	Not Selected	Selected	Not Selected	NOX	Yes, I know about it, but I don’t follow it	Not Selected	Not Selected	Not Selected	Selected	Not Selected	No	Not Selected	Not Selected	Not Selected	Not Selected	Not Selected	Moderate	None	Occasionally	Improved	No	Sometimes	Not Selected	Selected	Not Selected	Not Selected	Not Selected	Selected	Not Selected	Not Selected	Not Selected	Not Selected	Not Selected	Not Selected	Not Selected	Selected	Occasionally
Bole sub city	Married	Male	26-35	#NULL!	8	Degree	6-10 Years	NO	No	#NULL!	Not Selected	Selected	Not Selected	Not Selected	Not Selected	CO	Yes, I know and I check it regularly	Selected	Not Selected	Not Selected	Not Selected	Not Selected	No	Selected	Not Selected	Not Selected	Not Selected	Selected	Moderate	Mild	Often	Improved	Yes	Sometimes	Selected	Selected	Not Selected	Not Selected	Not Selected	Selected	Not Selected	Not Selected	Not Selected	Not Selected	Not Selected	Not Selected	Not Selected	Selected	No
Bole sub city	Married	Male	26-35	4500	8	Degree	Above 10 Years	NO	Yes	Occasionally	Selected	Not Selected	Not Selected	Not Selected	Not Selected	NOX	Yes, I know about it, but I don’t follow it	Not Selected	Not Selected	Not Selected	Selected	Not Selected	No	Not Selected	Not Selected	Selected	Not Selected	Not Selected	High	Mild	Occasionally	Worsned	Yes	Sometimes	Selected	Not Selected	Not Selected	Not Selected	Not Selected	Selected	Not Selected	Not Selected	Not Selected	Not Selected	Not Selected	Not Selected	Not Selected	Selected	No
Bole sub city	Married	Male	26-35	#NULL!	8	Degree	Above 10 Years	NO	No	#NULL!	Not Selected	Selected	Not Selected	Not Selected	Not Selected	CO	Yes, I know and I check it regularly	Selected	Not Selected	Not Selected	Not Selected	Not Selected	Yes	Selected	Not Selected	Not Selected	Not Selected	Not Selected	Moderate	Mild	Occasionally	Worsned	No	Often	Selected	Selected	Not Selected	Not Selected	Not Selected	Selected	Not Selected	Not Selected	Not Selected	Not Selected	Selected	Not Selected	Not Selected	Not Selected	No
Bole sub city	Married	Male	26-35	5000	8	Degree	Above 10 Years	NO	No	#NULL!	Selected	Selected	Selected	Selected	Not Selected	CO	I don’t know about it, but I would like to learn	Selected	Not Selected	Selected	Selected	Not Selected	No	Selected	Not Selected	Not Selected	Selected	Not Selected	Very High	Severe	Occasionally	Improved	No	Often	Selected	Selected	Not Selected	Selected	Selected	Not Selected	Not Selected	Selected	Not Selected	Selected	Selected	Selected	Selected	Selected	Don't know
Bole sub city	Married	Male	36-45	5000	8	Degree	Above 10 Years	NO	No	#NULL!	Selected	Not Selected	Selected	Not Selected	Not Selected	SO2	Yes, I know about it, but I don’t follow it	Selected	Not Selected	Not Selected	Selected	Not Selected	No	Selected	Not Selected	Not Selected	Not Selected	Not Selected	Moderate	None	Often	No change	No	Sometimes	Selected	Selected	Not Selected	Not Selected	Not Selected	Not Selected	Not Selected	Selected	Not Selected	Not Selected	Selected	Not Selected	Selected	Not Selected	No
Bole sub city	Married	Female	26-35	#NULL!	8	Diploma	Above 10 Years	NO	No	#NULL!	Not Selected	Not Selected	Not Selected	Selected	Not Selected	CO	I know it exists, but I don’t understand it.	Not Selected	Not Selected	Not Selected	Selected	Not Selected	No	Not Selected	Selected	Not Selected	Not Selected	Not Selected	High	Mild	Often	No change	No	Sometimes	Selected	Not Selected	Not Selected	Not Selected	Selected	Not Selected	Not Selected	Not Selected	Not Selected	Not Selected	Selected	Not Selected	Not Selected	Not Selected	Yes,regularly
Bole sub city	Single	Male	26-35	#NULL!	8	Diploma	1-5 Years	NO	No	#NULL!	Not Selected	Selected	Selected	Not Selected	Not Selected	CO	I know it exists, but I don’t understand it.	Not Selected	Not Selected	Selected	Not Selected	Not Selected	No	Selected	Not Selected	Not Selected	Not Selected	Not Selected	Other	Severe	Rarely	Don't Know	No	Sometimes	Selected	Not Selected	Not Selected	Not Selected	Not Selected	Selected	Not Selected	Not Selected	Not Selected	Not Selected	Selected	Selected	Not Selected	Not Selected	No
Bole sub city	Married	Female	36-45	9500	8	Degree	Above 10 Years	NO	No	#NULL!	Selected	Not Selected	Not Selected	Selected	Selected	CO	I don’t know about it, but I would like to learn	Selected	Not Selected	Selected	Not Selected	Not Selected	Yes	Not Selected	Not Selected	Not Selected	Selected	Not Selected	Moderate	Mild	Rarely	Improved	No	Sometimes	Not Selected	Selected	Not Selected	Selected	Selected	Not Selected	Not Selected	Not Selected	Not Selected	Not Selected	Selected	Not Selected	Selected	Selected	Don't know
Lemik Kura sub city	Married	Male	36-45	9850	8	MSC	6-10 Years	NO	Yes	Frequently	Selected	Selected	Not Selected	Not Selected	Not Selected	CO	I don’t know about it, but I would like to learn	Selected	Not Selected	Not Selected	Not Selected	Not Selected	No	Selected	Not Selected	Not Selected	Not Selected	Not Selected	Very High	Severe	Occasionally	Worsned	No	Often	Selected	Selected	Not Selected	Not Selected	Not Selected	Not Selected	Not Selected	Not Selected	Selected	Selected	Selected	Selected	Selected	Selected	Don't know
Lemik Kura sub city	Married	Male	26-35	8200	8	Diploma	6-10 Years	NO	No	#NULL!	Selected	Not Selected	Not Selected	Selected	Not Selected	CO	I know it exists, but I don’t understand it.	Selected	Not Selected	Not Selected	Not Selected	Not Selected	Yes	Not Selected	Not Selected	Not Selected	Selected	Not Selected	Moderate	Mild	Rarely	Don't Know	No	Often	Not Selected	Selected	Not Selected	Not Selected	Not Selected	Not Selected	Not Selected	Not Selected	Selected	Not Selected	Not Selected	Not Selected	Not Selected	Selected	Occasionally
Lemik Kura sub city	Married	Male	26-35	4000	8	Diploma	Above 10 Years	NO	No	#NULL!	Selected	Selected	Not Selected	Not Selected	Not Selected	CO	Yes, I know and I check it regularly	Selected	Not Selected	Not Selected	Selected	Not Selected	Yes	Not Selected	Selected	Not Selected	Selected	Not Selected	Very High	Severe	Occasionally	Improved	No	Often	Not Selected	Not Selected	Not Selected	Not Selected	Not Selected	Not Selected	Not Selected	Not Selected	Selected	Selected	Selected	Selected	Selected	Selected	Don't know
Lemik Kura sub city	Married	Male	26-35	10415	8	Degree	Above 10 Years	NO	No	#NULL!	Selected	Not Selected	Not Selected	Not Selected	Not Selected	CO	I don’t know about it, but I would like to learn	Selected	Not Selected	Not Selected	Not Selected	Not Selected	No	Selected	Not Selected	Not Selected	Not Selected	Not Selected	Very High	Severe	Occasionally	No change	No	Often	Not Selected	Not Selected	Not Selected	Selected	Selected	Not Selected	Not Selected	Not Selected	Selected	Selected	Selected	Not Selected	Not Selected	Not Selected	Yes,regularly
Lemik Kura sub city	Married	Male	36-45	7500	8	Grade 12	Above 10 Years	NO	Yes	Occasionally	Selected	Selected	Selected	Selected	Selected	CO	Yes, I know about it, but I don’t follow it	Selected	Not Selected	Not Selected	Not Selected	Not Selected	No	Selected	Not Selected	Not Selected	Not Selected	Not Selected	Moderate	Severe	Occasionally	Improved	No	Often	Selected	Selected	Not Selected	Not Selected	Not Selected	Not Selected	Not Selected	Not Selected	Selected	Not Selected	Selected	Not Selected	Selected	Not Selected	No
Lemik Kura sub city	Married	Male	36-45	8200	8	Diploma	Above 10 Years	NO	No	#NULL!	Selected	Selected	Not Selected	Selected	Not Selected	CO	Yes, I know about it, but I don’t follow it	Selected	Selected	Selected	Selected	Not Selected	Yes	Selected	Not Selected	Not Selected	Not Selected	Not Selected	Very High	Severe	Occasionally	Worsned	No	Sometimes	Selected	Selected	Selected	Selected	Not Selected	Not Selected	Not Selected	Not Selected	Selected	Not Selected	Not Selected	Not Selected	Not Selected	Selected	No
Lemik Kura sub city	Married	Female	26-35	8000	8	Grade 12	6-10 Years	NO	No	#NULL!	Selected	Not Selected	Not Selected	Not Selected	Not Selected	SO2	Yes, I know about it, but I don’t follow it	Selected	Not Selected	Not Selected	Not Selected	Not Selected	No	Selected	Not Selected	Not Selected	Not Selected	Not Selected	Very High	Severe	Occasionally	No change	Yes	Sometimes	Selected	Selected	Not Selected	Not Selected	Not Selected	Not Selected	Not Selected	Not Selected	Selected	Selected	Selected	Selected	Selected	Selected	Don't know
Lemik Kura sub city	Married	Female	36-45	11875	8	Grade 12	Above 10 Years	NO	No	#NULL!	Not Selected	Not Selected	Not Selected	Selected	Not Selected	CO	Yes, I know about it, but I don’t follow it	Not Selected	Selected	Not Selected	Not Selected	Not Selected	No	Selected	Not Selected	Not Selected	Not Selected	Not Selected	Very High	Severe	Occasionally	Improved	Yes	Sometimes	Selected	Selected	Not Selected	Not Selected	Not Selected	Not Selected	Not Selected	Not Selected	Selected	Selected	Selected	Selected	Selected	Selected	Don't know
Lemik Kura sub city	Married	Male	36-45	#NULL!	8	Diploma	Above 10 Years	NO	No	#NULL!	Selected	Selected	Not Selected	Not Selected	Not Selected	CO	Yes, I know about it, but I don’t follow it	Selected	Not Selected	Not Selected	Selected	Not Selected	Yes	Selected	Not Selected	Not Selected	Not Selected	Not Selected	Moderate	Severe	Occasionally	Worsned	No	Sometimes	Selected	Selected	Not Selected	Not Selected	Not Selected	Not Selected	Not Selected	Not Selected	Selected	Not Selected	Not Selected	Not Selected	Not Selected	Selected	Don't know
Lemik Kura sub city	Married	Female	46 and Above	#NULL!	8	Grade 12	Above 10 Years	NO	No	#NULL!	Selected	Not Selected	Not Selected	Not Selected	Not Selected	SO2	I know it exists, but I don’t understand it.	Selected	Not Selected	Not Selected	Not Selected	Not Selected	No	Selected	Not Selected	Not Selected	Not Selected	Not Selected	Moderate	None	Occasionally	Worsned	Yes	Sometimes	Not Selected	Selected	Not Selected	Not Selected	Not Selected	Not Selected	Not Selected	Not Selected	Selected	Not Selected	Not Selected	Not Selected	Not Selected	Selected	Don't know
Lemik Kura sub city	Married	Male	26-35	10000	8	Grade 12	6-10 Years	NO	No	#NULL!	Selected	Not Selected	Not Selected	Selected	Not Selected	CO	I know it exists, but I don’t understand it.	Selected	Not Selected	Not Selected	Not Selected	Not Selected	Yes	Selected	Not Selected	Not Selected	Not Selected	Not Selected	Other	Severe	Occasionally	Worsned	No	Sometimes	Not Selected	Selected	Not Selected	Not Selected	Not Selected	Selected	Not Selected	Not Selected	Not Selected	Not Selected	Not Selected	Selected	Not Selected	Not Selected	Occasionally
Lemik Kura sub city	Married	Male	26-35	#NULL!	8	Diploma	6-10 Years	NO	No	#NULL!	Not Selected	Selected	Not Selected	Not Selected	Not Selected	CO	Yes, I know and I check it regularly	Selected	Not Selected	Not Selected	Not Selected	Not Selected	No	Selected	Not Selected	Not Selected	Not Selected	Selected	Moderate	Mild	Occasionally	Improved	Yes	Sometimes	Selected	Selected	Not Selected	Not Selected	Not Selected	Selected	Not Selected	Not Selected	Not Selected	Not Selected	Not Selected	Not Selected	Not Selected	Selected	No
Lemik Kura sub city	Married	Male	26-35	6000	8	Diploma	Above 10 Years	NO	Yes	Occasionally	Selected	Selected	Selected	Selected	Not Selected	O3	Yes, I know about it, but I don’t follow it	Selected	Selected	Selected	Selected	Not Selected	Yes	Selected	Not Selected	Not Selected	Not Selected	Not Selected	Moderate	None	Occasionally	Worsned	No	Often	Selected	Selected	Not Selected	Not Selected	Selected	Not Selected	Not Selected	Not Selected	Not Selected	Not Selected	Not Selected	Not Selected	Selected	Not Selected	Yes,regularly
Lemik Kura sub city	Married	Male	26-35	7000	8	Diploma	Above 10 Years	NO	No	#NULL!	Not Selected	Selected	Not Selected	Selected	Not Selected	CO	I don’t know about it, but I would like to learn	Selected	Not Selected	Not Selected	Selected	Not Selected	Yes	Selected	Not Selected	Not Selected	Not Selected	Not Selected	Moderate	Severe	Rarely	Improved	Yes	Rarely	Not Selected	Selected	Not Selected	Not Selected	Selected	Not Selected	Not Selected	Not Selected	Not Selected	Not Selected	Selected	Not Selected	Not Selected	Selected	Occasionally
Lemik Kura sub city	Married	Male	26-35	8000	8	Degree	6-10 Years	NO	Yes	Frequently	Selected	Selected	Selected	Not Selected	Not Selected	CO	I know it exists, but I don’t understand it.	Selected	Selected	Selected	Selected	Not Selected	Yes	Selected	Not Selected	Not Selected	Selected	Not Selected	Very High	None	Occasionally	No change	No	Often	Selected	Selected	Not Selected	Not Selected	Selected	Selected	Not Selected	Not Selected	Not Selected	Selected	Selected	Selected	Selected	Selected	Occasionally
Lemik Kura sub city	Married	Male	36-45	8000	8	Grade 12	Above 10 Years	NO	No	#NULL!	Selected	Not Selected	Not Selected	Not Selected	Not Selected	CO	I don’t know about it, but I would like to learn	Selected	Not Selected	Not Selected	Not Selected	Not Selected	Yes	Selected	Not Selected	Not Selected	Not Selected	Not Selected	Very High	None	Rarely	Improved	No	Sometimes	Not Selected	Selected	Selected	Not Selected	Not Selected	Not Selected	Not Selected	Not Selected	Not Selected	Not Selected	Selected	Not Selected	Not Selected	Selected	No
Lemik Kura sub city	Married	Male	36-45	9000	8	Diploma	Above 10 Years	NO	No	#NULL!	Not Selected	Not Selected	Selected	Not Selected	Not Selected	NOX	I know it exists, but I don’t understand it.	Selected	Not Selected	Not Selected	Not Selected	Not Selected	Yes	Not Selected	Selected	Not Selected	Not Selected	Not Selected	High	Severe	Occasionally	Improved	No	Often	Selected	Selected	Not Selected	Not Selected	Not Selected	Not Selected	Not Selected	Selected	Not Selected	Not Selected	Not Selected	Not Selected	Selected	Not Selected	Occasionally
Lemik Kura sub city	Married	Male	36-45	11875	8	Diploma	Above 10 Years	NO	No	#NULL!	Selected	Not Selected	Not Selected	Not Selected	Not Selected	SO2	I don’t know about it, but I would like to learn	Selected	Selected	Selected	Selected	Not Selected	Yes	Selected	Not Selected	Not Selected	Not Selected	Not Selected	High	Severe	Occasionally	Worsned	No	Often	Not Selected	Selected	Not Selected	Not Selected	Not Selected	Not Selected	Not Selected	Selected	Not Selected	Not Selected	Selected	Not Selected	Not Selected	Not Selected	No
Lemik Kura sub city	Married	Male	36-45	8000	8	Degree	6-10 Years	NO	No	#NULL!	Not Selected	Not Selected	Selected	Not Selected	Not Selected	CO	Yes, I know about it, but I don’t follow it	Selected	Not Selected	Selected	Selected	Not Selected	Yes	Selected	Not Selected	Selected	Selected	Not Selected	Moderate	Severe	Occasionally	Improved	No	Often	Selected	Selected	Selected	Not Selected	Not Selected	Selected	Not Selected	Not Selected	Not Selected	Selected	Not Selected	Not Selected	Selected	Not Selected	Yes,regularly
Lemik Kura sub city	Married	Male	46 and Above	10000	8	Diploma	Above 10 Years	NO	No	#NULL!	Selected	Not Selected	Not Selected	Not Selected	Not Selected	CO	I know it exists, but I don’t understand it.	Selected	Not Selected	Not Selected	Selected	Not Selected	Yes	Selected	Not Selected	Not Selected	Not Selected	Not Selected	Moderate	Mild	Occasionally	No change	No	Sometimes	Selected	Selected	Not Selected	Not Selected	Selected	Not Selected	Not Selected	Selected	Not Selected	Not Selected	Not Selected	Selected	Not Selected	Not Selected	Occasionally
Lidet Sub City	Married	Male	46 and Above	11845	8	Diploma	6-10 Years	NO	Yes	Occasionally	Selected	Not Selected	Not Selected	Not Selected	Not Selected	CO	I don’t know about it, but I would like to learn	Selected	Not Selected	Not Selected	Not Selected	Not Selected	No	Selected	Not Selected	Not Selected	Not Selected	Not Selected	Very High	Mild	Occasionally	No change	No	Often	Selected	Selected	Not Selected	Not Selected	Not Selected	Not Selected	Not Selected	Not Selected	Selected	Selected	Selected	Selected	Selected	Selected	Don't know
Lidet Sub City	Married	Male	36-45	5250	8	Diploma	6-10 Years	NO	No	#NULL!	Selected	Not Selected	Not Selected	Not Selected	Not Selected	CO	I know it exists, but I don’t understand it.	Selected	Not Selected	Not Selected	Not Selected	Not Selected	No	Not Selected	Not Selected	Not Selected	Selected	Not Selected	Very High	Severe	Rarely	Improved	No	Rarely	Selected	Not Selected	Not Selected	Not Selected	Not Selected	Not Selected	Not Selected	Not Selected	Selected	Not Selected	Selected	Not Selected	Not Selected	Not Selected	No
Lidet Sub City	Married	Female	36-45	11875	8	Grade 12	Above 10 Years	NO	No	#NULL!	Selected	Not Selected	Not Selected	Not Selected	Selected	CO	I know it exists, but I don’t understand it.	Selected	Not Selected	Selected	Not Selected	Not Selected	No	Selected	Not Selected	Not Selected	Not Selected	Not Selected	High	Mild	Occasionally	Improved	No	Sometimes	Not Selected	Selected	Selected	Selected	Selected	Not Selected	Not Selected	Not Selected	Selected	Not Selected	Selected	Not Selected	Not Selected	Not Selected	No
Lidet Sub City	Married	Female	36-45	#NULL!	8	Degree	Above 10 Years	NO	No	#NULL!	Selected	Not Selected	Not Selected	Not Selected	Selected	CO	Yes, I know and I check it regularly	Not Selected	Selected	Selected	Not Selected	Not Selected	No	Not Selected	Not Selected	Not Selected	Selected	Not Selected	High	None	Often	Improved	Yes	Often	Selected	Selected	Selected	Selected	Not Selected	Selected	Not Selected	Not Selected	Selected	Selected	Selected	Selected	Not Selected	Selected	No
Lidet Sub City	Married	Male	36-45	9500	8	Others( Grade 10)	Above 10 Years	NO	No	#NULL!	Selected	Selected	Not Selected	Selected	Not Selected	NOX	Yes, I know about it, but I don’t follow it	Selected	Selected	Selected	Not Selected	Not Selected	Yes	Not Selected	Not Selected	Selected	Not Selected	Not Selected	High	None	Occasionally	Improved	No	Often	Selected	Selected	Not Selected	Not Selected	Not Selected	Not Selected	Not Selected	Not Selected	Selected	Not Selected	Not Selected	Selected	Selected	Selected	Occasionally
Lidet Sub City	Married	Male	26-35	8000	8	Diploma	Above 10 Years	NO	No	#NULL!	Selected	Not Selected	Selected	Not Selected	Not Selected	SO2	Yes, I know and I check it regularly	Selected	Selected	Not Selected	Selected	Not Selected	No	Selected	Not Selected	Not Selected	Not Selected	Not Selected	High	Mild	Occasionally	Improved	No	Often	Selected	Selected	Selected	Selected	Selected	Selected	Not Selected	Not Selected	Selected	Selected	Selected	Selected	Selected	Selected	Don't know
Lidet Sub City	Married	Male	46 and Above	12600	8	Diploma	Above 10 Years	NO	No	#NULL!	Selected	Not Selected	Not Selected	Selected	Selected	NOX	I know it exists, but I don’t understand it.	Selected	Selected	Not Selected	Not Selected	Not Selected	No	Selected	Not Selected	Not Selected	Selected	Not Selected	High	Mild	Occasionally	Improved	Yes	Often	Not Selected	Selected	Selected	Not Selected	Selected	Not Selected	Not Selected	Not Selected	Selected	Selected	Selected	Selected	Selected	Selected	Don't know
Lidet Sub City	Married	Female	26-35	4000	8	Diploma	6-10 Years	NO	No	#NULL!	Selected	Not Selected	Selected	Not Selected	Selected	CO	Yes, I know and I check it regularly	Selected	Selected	Selected	Not Selected	Not Selected	No	Not Selected	Selected	Not Selected	Not Selected	Not Selected	Very High	None	Often	Worsned	Yes	Often	Selected	Not Selected	Selected	Selected	Selected	Selected	Not Selected	Not Selected	Selected	Not Selected	Not Selected	Not Selected	Not Selected	Selected	No
Lidet Sub City	Married	Female	26-35	11665	8	Diploma	Above 10 Years	NO	No	#NULL!	Not Selected	Selected	Not Selected	Not Selected	Not Selected	CO	I know it exists, but I don’t understand it.	Selected	Selected	Selected	Not Selected	Not Selected	No	Selected	Not Selected	Not Selected	Not Selected	Not Selected	Moderate	Mild	Rarely	Improved	No	Sometimes	Not Selected	Selected	Not Selected	Selected	Selected	Selected	Not Selected	Not Selected	Selected	Selected	Selected	Selected	Selected	Selected	Don't know
Lidet Sub City	Married	Male	26-35	6000	8	Diploma	Above 10 Years	NO	No	#NULL!	Not Selected	Not Selected	Not Selected	Selected	Selected	NOX	I know it exists, but I don’t understand it.	Not Selected	Selected	Selected	Not Selected	Not Selected	No	Selected	Not Selected	Selected	Selected	Not Selected	Very High	Mild	Occasionally	Improved	No	Often	Not Selected	Selected	Selected	Selected	Not Selected	Selected	Not Selected	Not Selected	Selected	Selected	Selected	Selected	Selected	Selected	Don't know
Lidet Sub City	Single	Female	36-45	4500	8	Others( Grade 10)	Above 10 Years	NO	No	#NULL!	Selected	Not Selected	Selected	Not Selected	Not Selected	CO	I know it exists, but I don’t understand it.	Selected	Not Selected	Not Selected	Not Selected	Selected	Yes	Selected	Not Selected	Selected	Not Selected	Not Selected	Very High	Mild	Rarely	Improved	Yes	Often	Selected	Selected	Selected	Selected	Not Selected	Not Selected	Not Selected	Not Selected	Selected	Not Selected	Not Selected	Not Selected	Not Selected	Selected	Occasionally
Lidet Sub City	Married	Female	36-45	11655	8	Degree	Above 10 Years	NO	No	#NULL!	Selected	Not Selected	Not Selected	Selected	Selected	CO	I don’t know about it, but I would like to learn	Selected	Not Selected	Selected	Not Selected	Not Selected	Yes	Not Selected	Not Selected	Not Selected	Selected	Not Selected	Moderate	Mild	Rarely	Improved	No	Sometimes	Not Selected	Selected	Not Selected	Selected	Selected	Not Selected	Not Selected	Not Selected	Selected	Selected	Selected	Selected	Selected	Selected	Don't know
Lidet Sub City	Married	Male	36-45	#NULL!	8	Diploma	Above 10 Years	NO	No	#NULL!	Selected	Not Selected	Not Selected	Not Selected	Not Selected	CO	Yes, I know about it, but I don’t follow it	Selected	Not Selected	Selected	Selected	Not Selected	Yes	Selected	Not Selected	Selected	Selected	Not Selected	Very High	Severe	Occasionally	Improved	Yes	Sometimes	Not Selected	Selected	Not Selected	Selected	Not Selected	Not Selected	Not Selected	Not Selected	Selected	Not Selected	Selected	Not Selected	Not Selected	Selected	Occasionally
Lidet Sub City	Married	Male	36-45	#NULL!	8	Diploma	6-10 Years	NO	No	#NULL!	Not Selected	Not Selected	Selected	Not Selected	Not Selected	CO	Yes, I know about it, but I don’t follow it	Selected	Not Selected	Selected	Not Selected	Not Selected	No	Not Selected	Not Selected	Not Selected	Not Selected	Not Selected	High	Severe	Rarely	Improved	No	Often	Not Selected	Selected	Not Selected	Selected	Not Selected	Not Selected	Not Selected	Not Selected	Selected	Not Selected	Not Selected	Selected	Selected	Not Selected	Don't know
Lidet Sub City	Married	Male	36-45	#NULL!	8	Diploma	Above 10 Years	NO	No	#NULL!	Not Selected	Not Selected	Selected	Not Selected	Not Selected	CO	Yes, I know about it, but I don’t follow it	Selected	Not Selected	Not Selected	Not Selected	Not Selected	Yes	Not Selected	Selected	Not Selected	Not Selected	Not Selected	Moderate	Mild	Occasionally	Don't Know	No	Often	Not Selected	Selected	Not Selected	Not Selected	Not Selected	Not Selected	Not Selected	Not Selected	Selected	Not Selected	Not Selected	Not Selected	Not Selected	Selected	Occasionally
Lidet Sub City	Married	Male	36-45	#NULL!	8	Diploma	6-10 Years	NO	Yes	Occasionally	Selected	Not Selected	Not Selected	Not Selected	Not Selected	CO	I don’t know about it, but I would like to learn	Selected	Not Selected	Not Selected	Not Selected	Not Selected	No	Not Selected	Not Selected	Not Selected	Not Selected	Selected	Moderate	Mild	Rarely	Improved	No	Sometimes	Selected	Selected	Not Selected	Not Selected	Selected	Selected	Selected	Selected	Not Selected	Selected	Selected	Selected	Not Selected	Not Selected	Don't know
Lidet Sub City	Married	Female	26-35	#NULL!	8	Degree	Above 10 Years	NO	No	#NULL!	Selected	Not Selected	Not Selected	Not Selected	Not Selected	CO	I don’t know about it, but I would like to learn	Not Selected	Not Selected	Not Selected	Selected	Not Selected	No	Selected	Not Selected	Not Selected	Not Selected	Not Selected	Very High	None	Never	Improved	No	Sometimes	Selected	Not Selected	Not Selected	Not Selected	Not Selected	Selected	Not Selected	Not Selected	Not Selected	Not Selected	Selected	Not Selected	Not Selected	Not Selected	Occasionally
Lidet Sub City	Married	Male	26-35	#NULL!	8	Grade 12	6-10 Years	NO	No	#NULL!	Selected	Not Selected	Not Selected	Not Selected	Not Selected	NOX	Yes, I know about it, but I don’t follow it	Not Selected	Not Selected	Selected	Not Selected	Not Selected	No	Not Selected	Not Selected	Not Selected	Not Selected	Selected	Other	Don't know	Often	Don't Know	No	Never	Not Selected	Not Selected	Not Selected	Selected	Not Selected	Not Selected	Selected	Not Selected	Not Selected	Not Selected	Not Selected	Not Selected	Selected	Not Selected	No
Lidet Sub City	Married	Male	26-35	#NULL!	8	Diploma	6-10 Years	NO	No	#NULL!	Selected	Not Selected	Not Selected	Not Selected	Not Selected	NOX	Yes, I know about it, but I don’t follow it	Not Selected	Selected	Not Selected	Selected	Not Selected	Yes	Not Selected	Selected	Not Selected	Not Selected	Not Selected	Moderate	Severe	Occasionally	Worsned	No	Sometimes	Not Selected	Selected	Not Selected	Not Selected	Not Selected	Not Selected	Not Selected	Selected	Not Selected	Not Selected	Not Selected	Selected	Not Selected	Not Selected	Yes,regularly
Lidet Sub City	Married	Female	36-45	9500	8	Others( Grade 10)	Above 10 Years	NO	No	#NULL!	Selected	Selected	Selected	Selected	Not Selected	NOX	I don’t know about it, but I would like to learn	Selected	Not Selected	Not Selected	Not Selected	Not Selected	No	Selected	Not Selected	Not Selected	Not Selected	Not Selected	High	Mild	Never	Improved	No	Rarely	Selected	Not Selected	Not Selected	Not Selected	Not Selected	Selected	Not Selected	Not Selected	Not Selected	Selected	Selected	Not Selected	Not Selected	Not Selected	Yes,regularly
Yeka sub city	Single	Male	26-35	6500	8	Diploma	1-5 Years	NO	No	#NULL!	Not Selected	Not Selected	Not Selected	Selected	Not Selected	SO2	I know it exists, but I don’t understand it.	Not Selected	Selected	Not Selected	Not Selected	Not Selected	Yes	Not Selected	Selected	Not Selected	Not Selected	Not Selected	Moderate	Mild	Occasionally	No change	No	Rarely	Not Selected	Selected	Not Selected	Not Selected	Not Selected	Selected	Not Selected	Not Selected	Not Selected	Not Selected	Not Selected	Selected	Not Selected	Not Selected	Occasionally
Yeka sub city	Married	Male	26-35	#NULL!	8	Grade 12	6-10 Years	NO	No	#NULL!	Selected	Not Selected	Not Selected	Not Selected	Selected	O3	I don’t know about it, but I would like to learn	Not Selected	Selected	Not Selected	Not Selected	Not Selected	No	Selected	Not Selected	Not Selected	Not Selected	Not Selected	Very High	None	Rarely	No change	Yes	Often	Selected	Selected	Selected	Selected	Not Selected	Selected	Not Selected	Not Selected	Not Selected	Not Selected	Selected	Not Selected	Not Selected	Not Selected	Occasionally
Yeka sub city	Married	Male	26-35	#NULL!	8	Grade 12	Above 10 Years	NO	No	#NULL!	Selected	Not Selected	Selected	Selected	Not Selected	NOX	Yes, I know about it, but I don’t follow it	Not Selected	Selected	Selected	Selected	Not Selected	No	Selected	Not Selected	Not Selected	Selected	Not Selected	Very High	None	Often	Improved	Yes	Often	Selected	Selected	Selected	Selected	Selected	Selected	Not Selected	Selected	Not Selected	Not Selected	Selected	Selected	Selected	Selected	No
Yeka sub city	Married	Female	26-35	#NULL!	8	Diploma	6-10 Years	NO	No	#NULL!	Selected	Not Selected	Selected	Not Selected	Not Selected	SO2	I know it exists, but I don’t understand it.	Not Selected	Selected	Not Selected	Selected	Not Selected	Yes	Selected	Not Selected	Selected	Selected	Not Selected	Very High	None	Rarely	No change	Yes	Never	Selected	Selected	Selected	Selected	Selected	Selected	Not Selected	Not Selected	Not Selected	Not Selected	Not Selected	Not Selected	Not Selected	Selected	Occasionally
Yeka sub city	Single	Male	26-35	6500	8	Diploma	1-5 Years	NO	No	#NULL!	Not Selected	Selected	Selected	Not Selected	Not Selected	SO2	Yes, I know about it, but I don’t follow it	Not Selected	Not Selected	Not Selected	Not Selected	Not Selected	No	Selected	Not Selected	Not Selected	Not Selected	Not Selected	High	None	Occasionally	Worsned	No	Sometimes	Not Selected	Selected	Not Selected	Selected	Selected	Selected	Not Selected	Selected	Not Selected	Not Selected	Selected	Not Selected	Not Selected	Not Selected	No
Yeka sub city	Married	Male	26-35	5700	8	Degree	6-10 Years	NO	No	#NULL!	Selected	Not Selected	Not Selected	Selected	Not Selected	SO2	I know it exists, but I don’t understand it.	Selected	Not Selected	Selected	Not Selected	Not Selected	No	Selected	Not Selected	Not Selected	Not Selected	Not Selected	High	None	Often	Improved	Yes	Often	Selected	Not Selected	Selected	Selected	Selected	Selected	Not Selected	Not Selected	Not Selected	Selected	Not Selected	Not Selected	Selected	Not Selected	Yes,regularly
Yeka sub city	Married	Male	26-35	8550	8	Degree	Above 10 Years	NO	No	#NULL!	Selected	Not Selected	Selected	Selected	Not Selected	SO2	Yes, I know about it, but I don’t follow it	Selected	Not Selected	Not Selected	Not Selected	Not Selected	No	Selected	Not Selected	Selected	Selected	Not Selected	High	None	Often	Improved	Yes	Often	Selected	Not Selected	Selected	Selected	Selected	Selected	Not Selected	Selected	Not Selected	Not Selected	Not Selected	Selected	Not Selected	Not Selected	Occasionally
Yeka sub city	Married	Female	26-35	8000	8	Diploma	6-10 Years	NO	No	#NULL!	Selected	Not Selected	Not Selected	Selected	Selected	SO2	Yes, I know and I check it regularly	Selected	Selected	Selected	Selected	Not Selected	Yes	Selected	Not Selected	Selected	Selected	Not Selected	Moderate	None	Occasionally	Improved	No	Often	Not Selected	Selected	Not Selected	Not Selected	Not Selected	Not Selected	Not Selected	Selected	Not Selected	Not Selected	Not Selected	Not Selected	Selected	Not Selected	Occasionally
Yeka sub city	Married	Male	26-35	11060	8	Diploma	Above 10 Years	NO	No	#NULL!	Selected	Not Selected	Selected	Not Selected	Selected	CO	Yes, I know and I check it regularly	Selected	Selected	Not Selected	Not Selected	Not Selected	Yes	Selected	Not Selected	Not Selected	Not Selected	Not Selected	Moderate	None	Rarely	No change	No	Sometimes	Selected	Not Selected	Not Selected	Not Selected	Not Selected	Not Selected	Not Selected	Selected	Not Selected	Not Selected	Selected	Not Selected	Not Selected	Not Selected	No
Yeka sub city	Married	Male	36-45	#NULL!	8	Diploma	Above 10 Years	NO	No	#NULL!	Selected	Not Selected	Selected	Selected	Selected	CO	Yes, I know about it, but I don’t follow it	Selected	Not Selected	Not Selected	Not Selected	Not Selected	No	Selected	Not Selected	Not Selected	Selected	Not Selected	Moderate	Mild	Often	Worsned	No	Sometimes	Not Selected	Not Selected	Selected	Selected	Selected	Selected	Not Selected	Not Selected	Not Selected	Selected	Not Selected	Not Selected	Selected	Not Selected	Yes,regularly
Yeka sub city	Married	Female	26-35	10030	8	Diploma	6-10 Years	NO	No	#NULL!	Selected	Not Selected	Selected	Selected	Not Selected	SO2	I don’t know about it, but I would like to learn	Selected	Selected	Selected	Not Selected	Not Selected	Yes	Selected	Not Selected	Not Selected	Not Selected	Not Selected	Moderate	Mild	Occasionally	Improved	No	Often	Not Selected	Selected	Selected	Not Selected	Selected	Selected	Not Selected	Selected	Not Selected	Not Selected	Not Selected	Selected	Not Selected	Not Selected	Occasionally
Yeka sub city	Divorced	Male	18-25	4560	8	Others( Grade 10)	1-5 Years	NO	No	#NULL!	Selected	Not Selected	Not Selected	Not Selected	Not Selected	NOX	Yes, I know about it, but I don’t follow it	Not Selected	Not Selected	Selected	Not Selected	Not Selected	No	Selected	Not Selected	Not Selected	Not Selected	Not Selected	High	Mild	Occasionally	Worsned	No	Sometimes	Not Selected	Not Selected	Not Selected	Not Selected	Not Selected	Not Selected	Not Selected	Not Selected	Not Selected	Not Selected	Selected	Not Selected	Selected	Selected	Don't know
Yeka sub city	Married	Female	26-35	14140	8	Degree	Above 10 Years	NO	No	#NULL!	Not Selected	Not Selected	Not Selected	Selected	Not Selected	SO2	Yes, I know about it, but I don’t follow it	Not Selected	Not Selected	Selected	Not Selected	Not Selected	No	Not Selected	Not Selected	Not Selected	Selected	Selected	Moderate	None	Often	Worsned	Yes	Sometimes	Selected	Selected	Selected	Selected	Selected	Selected	Not Selected	Not Selected	Not Selected	Not Selected	Not Selected	Selected	Not Selected	Not Selected	Occasionally
Yeka sub city	Married	Male	26-35	8000	8	Degree	Above 10 Years	NO	No	#NULL!	Not Selected	Not Selected	Not Selected	Selected	Selected	NOX	I know it exists, but I don’t understand it.	Not Selected	Selected	Not Selected	Selected	Not Selected	No	Selected	Not Selected	Not Selected	Selected	Not Selected	Very High	Mild	Occasionally	Improved	No	Often	Not Selected	Selected	Selected	Selected	Not Selected	Selected	Not Selected	Not Selected	Not Selected	Not Selected	Not Selected	Not Selected	Not Selected	Selected	No
Yeka sub city	Married	Male	36-45	11655	8	Grade 12	Above 10 Years	NO	No	#NULL!	Selected	Selected	Selected	Not Selected	Not Selected	CO	I know it exists, but I don’t understand it.	Not Selected	Not Selected	Not Selected	Selected	Not Selected	No	Not Selected	Selected	Not Selected	Not Selected	Not Selected	High	Mild	Often	No change	No	Sometimes	Selected	Not Selected	Not Selected	Not Selected	Selected	Not Selected	Not Selected	Not Selected	Not Selected	Not Selected	Selected	Not Selected	Not Selected	Not Selected	Yes,regularly
Yeka sub city	Single	Male	26-35	#NULL!	8	Diploma	6-10 Years	NO	No	#NULL!	Not Selected	Selected	Not Selected	Not Selected	Not Selected	NOX	Yes, I know and I check it regularly	Not Selected	Not Selected	Selected	Not Selected	Not Selected	No	Selected	Not Selected	Not Selected	Not Selected	Not Selected	Other	Severe	Often	Don't Know	No	Sometimes	Selected	Not Selected	Not Selected	Not Selected	Not Selected	Selected	Not Selected	Not Selected	Not Selected	Not Selected	Selected	Selected	Not Selected	Not Selected	No
Yeka sub city	Married	Female	26-35	11655	8	Degree	Above 10 Years	NO	No	#NULL!	Selected	Selected	Not Selected	Not Selected	Not Selected	NOX	Yes, I know and I check it regularly	Selected	Not Selected	Selected	Not Selected	Not Selected	Yes	Not Selected	Selected	Not Selected	Not Selected	Not Selected	Moderate	Mild	Rarely	Improved	No	Sometimes	Not Selected	Selected	Not Selected	Selected	Selected	Not Selected	Not Selected	Not Selected	Not Selected	Not Selected	Selected	Not Selected	Selected	Selected	Don't know
Yeka sub city	Married	Male	36-45	#NULL!	8	MSC	Above 10 Years	NO	No	#NULL!	Selected	Selected	Not Selected	Not Selected	Not Selected	CO	Yes, I know about it, but I don’t follow it	Selected	Not Selected	Not Selected	Not Selected	Not Selected	Yes	Selected	Selected	Not Selected	Selected	Not Selected	Other	Severe	Occasionally	Worsned	No	Sometimes	Not Selected	Selected	Not Selected	Not Selected	Not Selected	Selected	Not Selected	Not Selected	Not Selected	Not Selected	Not Selected	Selected	Not Selected	Not Selected	Occasionally
Yeka sub city	Married	Male	36-45	11655	8	Diploma	Above 10 Years	NO	No	#NULL!	Selected	Not Selected	Selected	Not Selected	Not Selected	CO	Yes, I know about it, but I don’t follow it	Selected	Not Selected	Not Selected	Not Selected	Not Selected	No	Selected	Selected	Not Selected	Not Selected	Selected	Moderate	Mild	Occasionally	Improved	Yes	Sometimes	Selected	Selected	Not Selected	Not Selected	Not Selected	Selected	Not Selected	Not Selected	Not Selected	Not Selected	Not Selected	Not Selected	Not Selected	Selected	No
Yeka sub city	Married	Male	36-45	#NULL!	8	Diploma	Above 10 Years	NO	No	#NULL!	Not Selected	Not Selected	Selected	Not Selected	Not Selected	CO	I don’t know about it, but I would like to learn	Not Selected	Not Selected	Selected	Not Selected	Not Selected	No	Not Selected	Selected	Not Selected	Selected	Selected	Moderate	Don't know	Often	Worsned	Yes	Sometimes	Selected	Selected	Selected	Selected	Selected	Selected	Not Selected	Not Selected	Not Selected	Not Selected	Not Selected	Selected	Not Selected	Not Selected	Occasionally
Addis Ketema sub city	Married	Male	36-45		8	Diploma	6-10 Years	NO	No	#NULL!	Selected	Not Selected	Not Selected	Not Selected	Not Selected	CO	I know it exists, but I don’t understand it.	Not Selected	Selected	Selected	Not Selected	Not Selected	No	Selected	Not Selected	Not Selected	Not Selected	Not Selected	High	Severe		Worsned	No	Rarely	Selected	Selected	Not Selected	Selected	Not Selected	Not Selected	Not Selected	Not Selected	Selected	Not Selected	Not Selected	Selected	Selected	Selected	Occasionally
Arada sub-city	Single	Female	26-35			Degree	Above 10 Years		Yes	Occasionally	Not Selected	Selected	Selected	Selected	Selected	NOX	Yes, I know about it, but I don’t follow it	Selected	Not Selected	Not Selected	Selected	Selected	Yes	Not Selected	Selected	Selected	Selected	Selected	Very High	Mild		No change	Yes	Often	Not Selected	Not Selected	Selected	Not Selected	Selected	Selected	Selected	Selected	Not Selected	Selected	Selected	Not Selected	Not Selected	Not Selected	Don't know
Bole sub city	Divorced		18-25			Grade 12	1-5 Years			Frequently						O3	I don’t know about it, but I would like to learn												Moderate	None		Improved		Sometimes															No
Lemik Kura sub city			46 and Above			MSC										SO2	Yes, I know and I check it regularly												Other	0		Don't Know		Never															Yes,regularly
Lidet Sub City						Others( Grade 10)																								Don't know
Yeka sub city
Question: Is awareness linked to education level attained?
	I don’t know about it, but I would like to learn	I know it exists, but I don’t understand it.	Yes, I know about it, but I don’t follow it	Yes, I know and I check it regularly
Others( Grade 10)	0.333333	0.166667	0.5	0
Grade 12	0.148148	0.592593	0.259259	0
Diploma	0.109091	0.436364	0.309091	0.145455
Degree	0.185185	0.407407	0.259259	0.148148
MSC	0.6	0.2	0.2	0
	I don’t know about it, but I would like to learn	I know it exists, but I don’t understand it.	Yes, I know about it, but I don’t follow it	Yes, I know and I check it regularly
Others( Grade 10)	2	1	3	0
Grade 12	4	16	7	0
Diploma	6	24	17	8
Degree	5	11	7	4
MSC	3	1	1	0
Question: Are there differences in information sources based on gender? Or age?
%s	I don’t know about it, but I would like to learn	I know it exists, but I don’t understand it.	Yes, I know about it, but I don’t follow it	Yes, I know and I check it regularly
18-25	0	0.5	0.333333	0.166667
26-35	0.130435	0.369565	0.282609	0.217391
36-45	0.224138	0.413793	0.344828	0.0172414
46 and Above	0.1	0.9	0	0
Male	0.135417	0.447917	0.333333	0.0833333
Female	0.291667	0.416667	0.125	0.166667
counts	I don’t know about it, but I would like to learn	I know it exists, but I don’t understand it.	Yes, I know about it, but I don’t follow it	Yes, I know and I check it regularly
18-25	0	3	2	1
26-35	6	17	13	10
36-45	13	24	20	1
46 and Above	1	9	0	0
Male	13	43	32	8
Female	7	10	3	4
Question: Does checkup frequency depend on years of service?							As a percentage of people in each age range that go never, rarely, etc							As a percentage of people that never go in each age range, rarely go, etc.
	Never	Rarely	Occasionally	Often
1-5 Years	0	1	5	0	6
6-10 Years	0	8	26	5	39
Above 10 Years	8	12	43	12	75
	8	21	74	17
	Never	Rarely	Occasionally	Often
1-5 Years	0	0.166667	0.833333	0	2.83333
6-10 Years	0	0.205128	0.666667	0.128205	2.92308
Above 10 Years	0.106667	0.16	0.573333	0.16	2.78667
					avg score
	Never	Rarely	Occasionally	Often
1-5 Years	0	0.047619	0.0675676	0
6-10 Years	0	0.380952	0.351351	0.294118
Above 10 Years	1	0.571429	0.581081	0.705882
Seems to be greater variability >10 yrs, but all average about the same. There are 2 ways to parse this.
Question: For those that are aware of AQ issues, where are they getting their information?
Question: For those that are unaware of AQ issues, what are their media consumption habits?
Counts	I don’t know about it, but I would like to learn	I know it exists, but I don’t understand it.	Don’t know or understand	Yes, I know about it, but I don’t follow it	Yes, I know and I check it regularly
Mass Media	fill me in		#VALUE!
Health Workers			0				I'm thinking a pie chart for this. It sounds delicious.
GOs/NGOs			0
Local Environmental Authority			0
Others			0
sum	0	0	#VALUE!	0	0
Percent			Don’t know or understand	Yes, I know about it, but I don’t follow it	Yes, I know and I check it regularly
		Mass Media	#VALUE!	#DIV/0!	#DIV/0!
		Health Workers	#VALUE!	#DIV/0!	#DIV/0!
		GOs/NGOs	#VALUE!	#DIV/0!	#DIV/0!
		Local Environmental Authority	#VALUE!	#DIV/0!	#DIV/0!
		Others	#VALUE!	#DIV/0!	#DIV/0!
Question: Are there any biases for risk awareness for age and sex? If so, can this bias be removed?
Counts	Respiratory Issues	Heart Problems	Increased Blood Pressure	Lung Damage	Don’t Know	Sum
18-25						0
26-35						0
36-45						0
46 and Above						0
Male						0
Female						0
Percent	Respiratory Issues	Heart Problems	Increased Blood Pressure	Lung Damage	Don’t Know
18-25	#DIV/0!	#DIV/0!	#DIV/0!	#DIV/0!	#DIV/0!
26-35	#DIV/0!	#DIV/0!	#DIV/0!	#DIV/0!	#DIV/0!
36-45	#DIV/0!	#DIV/0!	#DIV/0!	#DIV/0!	#DIV/0!
46 and Above	#DIV/0!	#DIV/0!	#DIV/0!	#DIV/0!	#DIV/0!
Male	#DIV/0!	#DIV/0!	#DIV/0!	#DIV/0!	#DIV/0!
Female	#DIV/0!	#DIV/0!	#DIV/0!	#DIV/0!	#DIV/0!
Question: Are there any biases in perceptions of appropriate mitigation measures?
	Banning Old/High-Emission Vehicles	Vehicle Restrictions (e.g., odd-even system)	Restricting Traffic Near Schools/Hospitals	None of the Above	Preventing Car Idling
18-25
26-35
36-45
46 and Above
Male
Female
Question: Are there any biases in percieved challenges towards implementation of mitigation measures?
	Lack of Technology/Equipment	Lack of Environmental Knowledge	Insufficient Legal Support	Low Public Cooperation	Lack of Human Resources
18-25
26-35
36-45
46 and Above
Male
Female
Question: What are the percieved pollution exposure levels?
pollution level
Very High	31	0.258333
High	39	0.325
Moderate	43	0.358333
Other	7	0.0583333
	Note: This isn't very meaningful by itself without something to contrast it with
Question: Are there any differences in percieved causes of traffic pollution by years of service?
Counts	Congestion	Old vehicles	Poor traffic light management	Lack of awareness of the public	total
1-5 Years	1	4	0	2	7
6-10 Years	29	32	7	16	84
Above 10 Years	39	55	15	34	143
All	69	91	22	52	234
Percent	Congestion	Old vehicles	Poor traffic light management	Lack of awareness of the public	total
1-5 Years	0.142857	0.571429	0	0.285714
6-10 Years	0.345238	0.380952	0.0833333	0.190476
Above 10 Years	0.272727	0.384615	0.104895	0.237762
All	0.294872	0.388889	0.0940171	0.222222
Note: This should be more generally applicable to determine if biases are present in the general population. Years of service only tell you about traffic police specifically.
	Biases by age and/or gender is more telling and generally applicable, as is shown above.
[truncated: 19 more columns]
